# Supplementary material for: The Function of RcAG2 and RcFUL in the Flower Shape Change of Rosa chinensis ‘Viridiflora’
Source: Plants (Basel). 2025 Dec 19;15(1):11. doi: 10.3390/plants15010011 (PMC12788014; doi:10.3390/plants15010011)
Supplement: Supplementary file 1 [file plants-15-00011-s001.zip]

Archive with 1 entries (1 files):
- plants-4000496-supplementary.pdf
